# Supplementary material for: Dual Inhibition of SRC Family Kinases and Sorafenib Enhances Anti-Tumor Activity in Hepatocellular Carcinoma Cells
Source: Int J Mol Sci. 2025 Jul 6;26(13):6506. doi: 10.3390/ijms26136506 (PMC12250370; doi:10.3390/ijms26136506)
Supplement: Supplementary file 1 [file ijms-26-06506-s001.zip]

Archive with 1 entries (1 files):
- ijms-3702895-supplementary.pdf
